# Supplementary material for: Exome analysis of carotid body tumor
Source: BMC Med Genomics. 2018 Feb 13;11(Suppl 1):17. doi: 10.1186/s12920-018-0327-0 (PMC5836820; doi:10.1186/s12920-018-0327-0)
Supplement: Supplementary file 1 — High impact mutation types included in the analysis. (XLSX 9 kb) [file 12920_2018_327_MOESM1_ESM.xlsx]

## Sheet: s1
High Impact mutation types
CODON_DELETION
CODON_CHANGE_PLUS_CODON_INSERTION
SPLICE_SITE_ACCEPTOR+SPLICE_SITE_DONOR+SPLICE_SITE_REGION+INTRON
FRAME_SHIFT+START_LOST
FRAME_SHIFT+STOP_GAINED
NON_SYNONYMOUS_CODING+CODON_INSERTION
NON_SYNONYMOUS_CODING+SPLICE_SITE_REGION
STOP_LOST+CODON_CHANGE_PLUS_CODON_DELETION
STOP_GAINED
SPLICE_SITE_REGION+CODON_CHANGE_PLUS_CODON_INSERTION
STOP_LOST+SPLICE_SITE_REGION
CODON_INSERTION
START_LOST+CODON_CHANGE_PLUS_CODON_DELETION
NON_SYNONYMOUS_CODING
PROTEIN_PROTEIN_INTERACTION_LOCUS
SPLICE_SITE_ACCEPTOR+SPLICE_SITE_DONOR+INTRON
START_LOST+SPLICE_SITE_REGION
FRAME_SHIFT+START_LOST+SPLICE_SITE_REGION
FRAME_SHIFT+STOP_LOST
FRAME_SHIFT+NON_SYNONYMOUS_CODING
FRAME_SHIFT+STOP_LOST+SPLICE_SITE_REGION
SPLICE_SITE_ACCEPTOR+INTRON
STOP_GAINED+SPLICE_SITE_REGION
STOP_LOST
FRAME_SHIFT
GENE_FUSION
NON_SYNONYMOUS_CODING+CODON_DELETION
SPLICE_SITE_DONOR+INTRON
SPLICE_SITE_REGION+CODON_INSERTION
START_LOST+CODON_DELETION
PROTEIN_STRUCTURAL_INTERACTION_LOCUS
START_LOST
FRAME_SHIFT+SPLICE_SITE_ACCEPTOR+SPLICE_SITE_REGION+INTRON
SPLICE_SITE_REGION+CODON_DELETION
SPLICE_SITE_DONOR+SPLICE_SITE_REGION+INTRON
CODON_CHANGE_PLUS_CODON_DELETION
FRAME_SHIFT+SPLICE_SITE_REGION
SPLICE_SITE_DONOR+UTR_5_PRIME+INTRON
SPLICE_SITE_REGION+CODON_CHANGE_PLUS_CODON_DELETION
FRAME_SHIFT+SPLICE_SITE_DONOR+SPLICE_SITE_REGION+INTRON
NON_SYNONYMOUS_CODING+CODON_CHANGE_PLUS_CODON_DELETION
SPLICE_SITE_ACCEPTOR+SPLICE_SITE_REGION+INTRON
SPLICE_SITE_DONOR+NON_SYNONYMOUS_CODING+SPLICE_SITE_REGION+INTRON
FRAME_SHIFT+SYNONYMOUS_CODING
