# Supplementary material for: Exome analysis of carotid body tumor
Source: BMC Med Genomics. 2018 Feb 13;11(Suppl 1):17. doi: 10.1186/s12920-018-0327-0 (PMC5836820; doi:10.1186/s12920-018-0327-0)
Supplement: Supplementary file 2 — Pathways and conditions associated with the selected genes. (XLSX 57 kb) [file 12920_2018_327_MOESM2_ESM.xlsx]

## Sheet: KEGG_Reactome_R&Dsystems_Geneca
Gene_SYMBOL	Pathway_DB	Pathway and/or associated condition name
FGFR3	KEGG	Central carbon metabolism in cancer
FGFR3	KEGG	Regulation of actin cytoskeleton
FGFR3	KEGG	Rap1 signaling pathway
FGFR3	KEGG	Ras signaling pathway
FGFR3	KEGG	Pathways in cancer
FGFR3	KEGG	Bladder cancer
FGFR3	KEGG	MAPK signaling pathway
FGFR3	KEGG	PI3K-Akt signaling pathway
FGFR3	KEGG	Endocytosis
FGFR3	KEGG	MicroRNAs in cancer
FGFR3	KEGG	Signaling pathways regulating pluripotency of stem cells
FGFR3	KEGG	EGFR tyrosine kinase inhibitor resistance
IDH2	KEGG	Carbon metabolism
IDH2	KEGG	2-Oxocarboxylic acid metabolism
IDH2	KEGG	Citrate cycle (TCA cycle)
IDH2	KEGG	Biosynthesis of amino acids
IDH2	KEGG	Glutathione metabolism
IDH2	KEGG	Peroxisome
EPAS1	KEGG	Pathways in cancer
EPAS1	KEGG	Renal cell carcinoma
SDHB	KEGG	Parkinson's disease
SDHB	KEGG	Carbon metabolism
SDHB	KEGG	Alzheimer's disease
SDHB	KEGG	Non-alcoholic fatty liver disease (NAFLD)
SDHB	KEGG	Citrate cycle (TCA cycle)
SDHB	KEGG	Huntington's disease
SDHB	KEGG	Oxidative phosphorylation
MDH2	KEGG	Cysteine and methionine metabolism
MDH2	KEGG	Citrate cycle (TCA cycle)
MDH2	KEGG	Pyruvate metabolism
MDH2	KEGG	Carbon metabolism
MDH2	KEGG	Glyoxylate and dicarboxylate metabolism
SDHA	KEGG	Citrate cycle (TCA cycle)
SDHA	KEGG	Non-alcoholic fatty liver disease (NAFLD)
SDHA	KEGG	Alzheimer's disease
SDHA	KEGG	Carbon metabolism
SDHA	KEGG	Parkinson's disease
SDHA	KEGG	Oxidative phosphorylation
SDHA	KEGG	Huntington's disease
TP53BP2	KEGG	Hippo signaling pathway
FGFR1	KEGG	Rap1 signaling pathway
FGFR1	KEGG	Regulation of actin cytoskeleton
FGFR1	KEGG	Melanoma
FGFR1	KEGG	Proteoglycans in cancer
FGFR1	KEGG	Central carbon metabolism in cancer
FGFR1	KEGG	Adherens junction
FGFR1	KEGG	MAPK signaling pathway
FGFR1	KEGG	Ras signaling pathway
FGFR1	KEGG	Pathways in cancer
FGFR1	KEGG	Breast cancer
FGFR1	KEGG	PI3K-Akt signaling pathway
FGFR1	KEGG	Prostate cancer
FGFR1	KEGG	Signaling pathways regulating pluripotency of stem cells
FH	KEGG	Renal cell carcinoma
FH	KEGG	Pyruvate metabolism
FH	KEGG	Citrate cycle (TCA cycle)
FH	KEGG	Carbon metabolism
FH	KEGG	Pathways in cancer
IDH1	KEGG	Biosynthesis of amino acids
IDH1	KEGG	Central carbon metabolism in cancer
IDH1	KEGG	Glutathione metabolism
IDH1	KEGG	Peroxisome
IDH1	KEGG	Carbon metabolism
IDH1	KEGG	Citrate cycle (TCA cycle)
IDH1	KEGG	2-Oxocarboxylic acid metabolism
TP53I13	Genecards	Tumor cell growth inhibition
FGFRL1	R&D Systems	MAPK Signaling: Mitogen Stimulation Pathway
FGFRL1	KEGG	mTOR Signaling Pathway
SDHAF2	Reactome	Glucose / Energy Metabolism
SDHC	KEGG	Huntington's disease
SDHC	KEGG	Oxidative phosphorylation
SDHC	KEGG	Carbon metabolism
SDHC	KEGG	Parkinson's disease
SDHC	KEGG	Alzheimer's disease
SDHC	KEGG	Non-alcoholic fatty liver disease (NAFLD)
SDHC	KEGG	Citrate cycle (TCA cycle)
SDHD	KEGG	Huntington's disease
SDHD	KEGG	Oxidative phosphorylation
SDHD	KEGG	Carbon metabolism
SDHD	KEGG	Parkinson's disease
SDHD	KEGG	Alzheimer's disease
SDHD	KEGG	Non-alcoholic fatty liver disease (NAFLD)
SDHD	KEGG	Citrate cycle (TCA cycle)
TP53	KEGG	Longevity regulating pathway
TP53	KEGG	Amyotrophic lateral sclerosis (ALS)
TP53	KEGG	Hepatitis C
TP53	KEGG	Hepatitis B
TP53	KEGG	Bladder cancer
TP53	KEGG	HTLV-I infection
TP53	KEGG	Small cell lung cancer
TP53	KEGG	Transcriptional misregulation in cancer
TP53	KEGG	Sphingolipid signaling pathway
TP53	KEGG	Proteoglycans in cancer
TP53	KEGG	Melanoma
TP53	KEGG	Wnt signaling pathway
TP53	KEGG	Human papillomavirus infection
TP53	KEGG	Huntington's disease
TP53	KEGG	Neurotrophin signaling pathway
TP53	KEGG	Ferroptosis
TP53	KEGG	Central carbon metabolism in cancer
TP53	KEGG	Endocrine resistance
TP53	KEGG	p53 signaling pathway
TP53	KEGG	Epstein-Barr virus infection
TP53	KEGG	Colorectal cancer
TP53	KEGG	Mitophagy - animal
TP53	KEGG	MicroRNAs in cancer
TP53	KEGG	Cellular senescence
TP53	KEGG	Endometrial cancer
TP53	KEGG	Basal cell carcinoma
TP53	KEGG	Fluid shear stress and atherosclerosis
TP53	KEGG	Non-small cell lung cancer
TP53	KEGG	Chronic myeloid leukemia
TP53	KEGG	Thyroid hormone signaling pathway
TP53	KEGG	Pancreatic cancer
TP53	KEGG	Pathways in cancer
TP53	KEGG	Glioma
TP53	KEGG	Kaposi's sarcoma-associated herpesvirus infection
TP53	KEGG	Thyroid cancer
TP53	KEGG	Measles
TP53	KEGG	Platinum drug resistance
TP53	KEGG	Prostate cancer
TP53	KEGG	PI3K-Akt signaling pathway
TP53	KEGG	Herpes simplex infection
TP53	KEGG	Apoptosis
TP53	KEGG	Viral carcinogenesis
TP53	KEGG	Cell cycle
TP53	KEGG	Breast cancer
TP53	KEGG	MAPK signaling pathway
RET	KEGG	Thyroid cancer
RET	KEGG	Central carbon metabolism in cancer
RET	KEGG	Pathways in cancer
BRCA2	KEGG	Pancreatic cancer
BRCA2	KEGG	Fanconi anemia pathway
BRCA2	KEGG	Homologous recombination
BRCA2	KEGG	Pathways in cancer
BRCA2	KEGG	Breast cancer
SETD2	KEGG	Lysine degradation
MEN1	KEGG	Transcriptional misregulation in cancer
FGFR4	KEGG	MAPK signaling pathway
FGFR4	KEGG	Endocytosis
FGFR4	KEGG	Ras signaling pathway
FGFR4	KEGG	Signaling pathways regulating pluripotency of stem cells
FGFR4	KEGG	Regulation of actin cytoskeleton
FGFR4	KEGG	Rap1 signaling pathway
FGFR4	KEGG	PI3K-Akt signaling pathway
SDHAF1	Reactome	Mitochondrial Complex Ii Deficiency
SDHAF1	Reactome	Mitochondrial Respiratory Chain Complex Ii Deficiency, Sdhaf1-Related
BRCA1	KEGG	Fanconi anemia pathway
BRCA1	KEGG	Platinum drug resistance
BRCA1	KEGG	PI3K-Akt signaling pathway
BRCA1	KEGG	Ubiquitin mediated proteolysis
BRCA1	KEGG	Homologous recombination
BRCA1	KEGG	MicroRNAs in cancer
BRCA1	KEGG	Breast cancer
ATRX	Reactome	Pathways Affected in Adenoid Cystic Carcinoma
ATRX	Reactome	Chromatin Regulation / Acetylation
TP53BP1	KEGG	NOD-like receptor signaling pathway
CDKN2A	KEGG	Endocrine resistance
CDKN2A	KEGG	Melanoma
CDKN2A	KEGG	Platinum drug resistance
CDKN2A	KEGG	p53 signaling pathway
CDKN2A	KEGG	Bladder cancer
CDKN2A	KEGG	HTLV-I infection
CDKN2A	KEGG	Glioma
CDKN2A	KEGG	Pathways in cancer
CDKN2A	KEGG	Non-small cell lung cancer
CDKN2A	KEGG	Chronic myeloid leukemia
CDKN2A	KEGG	Cell cycle
CDKN2A	KEGG	Pancreatic cancer
CDKN2A	KEGG	Viral carcinogenesis
CDKN2A	KEGG	Cellular senescence
CDKN2A	KEGG	MicroRNAs in cancer
KMT2D	KEGG	Lysine degradation
KMT2D	Reactome	Activation of anterior HOX genes in hindbrain development during early embryogenesis
KMT2D	Reactome	Activation of HOX genes during differentiation
KMT2D	Reactome	Chromatin modifying enzymes
KMT2D	Reactome	Chromatin organization
KMT2D	Reactome	Deactivation of the beta-catenin transactivating complex
KMT2D	Reactome	Developmental Biology
KMT2D	Reactome	Formation of the beta-catenin-TCF transactivating complex
KMT2D	Reactome	PKMTs methylate histone lysines
KMT2D	Reactome	Signal Transduction
KMT2D	Reactome	Signaling by Wnt
KMT2D	Reactome	TCF dependent signaling in response to WNT
GNAS	KEGG	Vascular smooth muscle contraction
GNAS	KEGG	Vibrio cholerae infection
GNAS	KEGG	Chagas disease (American trypanosomiasis)
GNAS	KEGG	Dopaminergic synapse
GNAS	KEGG	Morphine addiction
GNAS	KEGG	Pancreatic secretion
GNAS	KEGG	Thyroid hormone synthesis
GNAS	KEGG	Endocrine and other factor-regulated calcium reabsorption
GNAS	KEGG	Alcoholism
GNAS	KEGG	Salivary secretion
GNAS	KEGG	cAMP signaling pathway
GNAS	KEGG	Aldosterone synthesis and secretion
GNAS	KEGG	Serotonergic synapse
GNAS	KEGG	Vasopressin-regulated water reabsorption
GNAS	KEGG	Relaxin signaling pathway
GNAS	KEGG	Inflammatory mediator regulation of TRP channels
GNAS	KEGG	Pathways in cancer
GNAS	KEGG	Glucagon signaling pathway
GNAS	KEGG	Regulation of lipolysis in adipocytes
GNAS	KEGG	Renin secretion
GNAS	KEGG	GnRH signaling pathway
GNAS	KEGG	Gastric acid secretion
GNAS	KEGG	Cocaine addiction
GNAS	KEGG	Gap junction
GNAS	KEGG	Insulin secretion
GNAS	KEGG	Rap1 signaling pathway
GNAS	KEGG	Long-term depression
GNAS	KEGG	Endocrine resistance
GNAS	KEGG	Adrenergic signaling in cardiomyocytes
GNAS	KEGG	Dilated cardiomyopathy (DCM)
GNAS	KEGG	Amoebiasis
GNAS	KEGG	Melanogenesis
GNAS	KEGG	Glutamatergic synapse
GNAS	KEGG	Oxytocin signaling pathway
GNAS	KEGG	Platelet activation
GNAS	KEGG	Calcium signaling pathway
GNAS	KEGG	Ovarian steroidogenesis
GNAS	KEGG	Human papillomavirus infection
GNAS	KEGG	Estrogen signaling pathway
GNAS	KEGG	Bile secretion
GNAS	KEGG	Amphetamine addiction
GNAS	KEGG	Circadian entrainment
GNAS	KEGG	Phospholipase D signaling pathway
NF1	KEGG	Ras signaling pathway
NF1	KEGG	EGFR tyrosine kinase inhibitor resistance
NF1	KEGG	MAPK signaling pathway
ARNT	KEGG	Pathways in cancer
ARNT	KEGG	HIF-1 signaling pathway
ARNT	KEGG	Renal cell carcinoma
ARNT	KEGG	Chemical carcinogenesis
BRAF	KEGG	Breast cancer
BRAF	KEGG	Natural killer cell mediated cytotoxicity
BRAF	KEGG	MAPK signaling pathway
BRAF	KEGG	mTOR signaling pathway
BRAF	KEGG	Vascular smooth muscle contraction
BRAF	KEGG	Renal cell carcinoma
BRAF	KEGG	Focal adhesion
BRAF	KEGG	Alcoholism
BRAF	KEGG	cAMP signaling pathway
BRAF	KEGG	Prostate cancer
BRAF	KEGG	Chemokine signaling pathway
BRAF	KEGG	Progesterone-mediated oocyte maturation
BRAF	KEGG	Insulin signaling pathway
BRAF	KEGG	Glioma
BRAF	KEGG	Pathways in cancer
BRAF	KEGG	Thyroid cancer
BRAF	KEGG	Serotonergic synapse
BRAF	KEGG	EGFR tyrosine kinase inhibitor resistance
BRAF	KEGG	Endometrial cancer
BRAF	KEGG	Non-small cell lung cancer
BRAF	KEGG	Chronic myeloid leukemia
BRAF	KEGG	Pancreatic cancer
BRAF	KEGG	Endocrine resistance
BRAF	KEGG	Long-term depression
BRAF	KEGG	Colorectal cancer
BRAF	KEGG	Regulation of actin cytoskeleton
BRAF	KEGG	Rap1 signaling pathway
BRAF	KEGG	Long-term potentiation
BRAF	KEGG	FoxO signaling pathway
BRAF	KEGG	Acute myeloid leukemia
BRAF	KEGG	Neurotrophin signaling pathway
BRAF	KEGG	Bladder cancer
BRAF	KEGG	Melanoma
BRAF	KEGG	Proteoglycans in cancer
BRAF	KEGG	Hepatitis C
BRAF	KEGG	ErbB signaling pathway
KIF1B	Reactome	COPI-dependent Golgi-to-ER retrograde traffic
KIF1B	Reactome	Factors involved in megakaryocyte development and platelet production
KIF1B	Reactome	Golgi-to-ER retrograde transport
KIF1B	Reactome	Hemostasis
KIF1B	Reactome	Intra-Golgi and retrograde Golgi-to-ER traffic
KIF1B	Reactome	Kinesins
KIF1B	Reactome	Membrane Trafficking
KIF1B	Reactome	Vesicle-mediated transport
KIF1B	Reactome	Charcot-Marie-Tooth Disease, Type 2A1
KIF1B	Reactome	Neuroblastoma
KIF1B	Reactome	Cytoskeletal Signaling
KIF1B	Reactome	PI3K / Akt Signaling
CSDE1	Reactome	Validated targets of C-MYC transcriptional repression
EGLN1	KEGG	Pathways in cancer
EGLN1	KEGG	Renal cell carcinoma
EGLN1	KEGG	HIF-1 signaling pathway
BAP1	Reactome	Tumor Predisposition Syndrome
BAP1	Reactome	Mesenchymal Stem Cell Differentiation Pathways and Lineage-specific Markers
BAP1	Reactome	Cytoskeletal Signaling
BAP1	Reactome	DNA Repair
BAP1	Reactome	DNA Double-Strand Break Repair
BAP1	Reactome	Metabolism of proteins
BAP1	Reactome	Post-translational protein modification
TP53BP2	Reactome	Regulation of TP53 Activity
TP53BP1	Reactome	Riddle Syndrome
TP53BP1	Reactome	Gastric Cardia Adenocarcinoma
TP53BP1	Reactome	DNA Double-Strand Break Repair
TP53BP1	Reactome	ATM Pathway
KMT2D	Reactome	Kabuki Syndrome 1
KMT2D	Reactome	Kmt2d-Related Kabuki Syndrome
IDH2	Genecards	Acute Myeloid Leukemia
SDHB	Genecards	Paragangliomas
MDH2	Genecards	Epileptic Encephalopathy
SDHA	Genecards	Paragangliomas
TP53BP2	Genecards	Chromosome 1q41-q42 Deletion Syndrome
IDH1	Genecards	Glioblastoma
IDH1	Genecards	Acute Myeloid Leukemia
FGFRL1	Genecards	Wolf-Hirschhorn Syndrome
SDHC	Genecards	Paragangliomas
SDHD	Genecards	Paragangliomas
SETD2	Genecards	Renal Clear Cell Carcinoma
MEN1	Genecards	Gastrinoma
FGFR4	Genecards	Prostate Cancer
SDHAF1	Genecards	Mitochondrial Complex II Deficiency
ATRX	Genecards	Adenoid Cystic Carcinoma
TP53BP1	Genecards	Gastric Cardia Adenocarcinoma
KMT2D	Genecards	Kabuki Syndrome
GNAS	Genecards	Mccune-Albright Syndrome
NF1	Genecards	Neurofibromatosis
KIF1B	Genecards	Neuroblastoma
BAP1	Genecards	Tumor Predisposition Syndrome
ATRX	GO: Biological Processes	DNA repair
SDHAF1	GO: Biological Processes	Mitochondrial respiratory chain complex II assembly
