# Supplementary material for: Exome analysis of carotid body tumor
Source: BMC Med Genomics. 2018 Feb 13;11(Suppl 1):17. doi: 10.1186/s12920-018-0327-0 (PMC5836820; doi:10.1186/s12920-018-0327-0)
Supplement: Supplementary file 4 — Mutation load (ML) – number of computationally filtered deleterious somatic mutations per megabase of coding region across all samples. (XLSX 48 kb) [file 12920_2018_327_MOESM4_ESM.xlsx]

## Sheet: s3
Sample	Deleterious somatic mutations count	ML
Pat45	474	10.4082
Pat21	447	9.81534
Pat33	446	9.79339
Pat39	435	9.55184
Pat08	427	9.37618
Pat22	423	9.28835
Pat30	409	8.98093
Pat52	402	8.82722
Pat18	400	8.7833
Pat05	396	8.69547
Pat03	388	8.51981
Pat31	386	8.47589
Pat51	377	8.27826
Pat01	367	8.05868
Pat44	366	8.03672
Pat29	363	7.97085
Pat37	359	7.88302
Pat14	358	7.86106
Pat13	354	7.77322
Pat02	351	7.70735
Pat38	350	7.68539
Pat27	343	7.53168
Pat40	340	7.46581
Pat23	338	7.42189
Pat16	337	7.39993
Pat20	335	7.35602
Pat19	334	7.33406
Pat12	332	7.29014
Pat04	332	7.29014
Pat10	331	7.26818
Pat35	329	7.22427
Pat06	326	7.15839
Pat24	325	7.13644
Pat09	322	7.07056
Pat41	318	6.98273
Pat34	318	6.98273
Pat32	318	6.98273
Pat36	314	6.89489
Pat50	314	6.89489
Pat11	313	6.87294
Pat17	311	6.82902
Pat28	306	6.71923
Pat07	305	6.69727
Pat25	304	6.67531
Pat26	302	6.6314
Pat15	301	6.60944
Pat46	291	6.38985
Pat42	273	5.99461
Pat43	234	5.13823
Pat47	154	3.38157
Pat48	127	2.7887
Pat49	94	2.06408
