# Supplementary material for: Exome analysis of carotid body tumor
Source: BMC Med Genomics. 2018 Feb 13;11(Suppl 1):17. doi: 10.1186/s12920-018-0327-0 (PMC5836820; doi:10.1186/s12920-018-0327-0)
Supplement: Supplementary file 5 — Total number of deleterious somatic mutations normalized by gene length in 52 CBT samples. (XLSX 132 kb) [file 12920_2018_327_MOESM5_ESM.xlsx]

## Sheet: s4
Gene	Number of deleterious somatic mutations normalized by gene length
ZNF717	0.936448
CDC27	0.790282
FRG2C	0.590055
FAM104B	0.185127
CTBP2	0.1289
HLA-DRB1	0.122378
HYDIN	0.116236
KMT5A	0.107412
MUC3A	0.0939522
PRSS3	0.0892123
ANKRD36B	0.0746343
CTDSP2	0.0714286
KIR2DS4	0.0712074
FRG1	0.0682624
KRTAP4-6	0.0612903
MTCH2	0.05625
BAGE4	0.0546875
OR2T35	0.0483042
GXYLT1	0.0478788
HLA-DRB5	0.0452931
KRTAP10-1	0.0451467
ANP32B	0.04154
KIR3DL3	0.0413885
TEKT4	0.0401294
NOP16	0.0391061
KIR3DL1	0.0373832
POTED	0.0360198
KIR2DL3	0.0357675
ANKRD20A4	0.0342636
MUC5AC	0.0314305
KCNJ12	0.0313167
ANKRD36C	0.0312691
CRIPAK	0.0312036
LOC283710	0.030137
GPRIN2	0.0238784
HLA-B	0.0233029
ZFPM1	0.023199
ATG3	0.022981
GGT1	0.0222184
PPP1R9B	0.021789
TREH	0.0210578
MUC4	0.0208445
XKR3	0.0207885
KIR2DL1	0.0206508
ACOT4	0.0202966
NME4	0.0198675
OR2T33	0.0197095
C11orf40	0.019403
HLA-A	0.0193424
CDK2AP2	0.0192616
PMEPA1	0.0188356
MADCAM1	0.0180467
TMEM254	0.0179181
SARM1	0.0175369
KIR2DL4	0.0172308
PABPC1	0.0164172
SPDYE5	0.0158046
GOLGA6L2	0.0153046
KRTAP4-3	0.0152284
TMPRSS13	0.0148681
PABPC3	0.013151
IGFBP2	0.0130902
SIRPB1	0.0129088
CCDC89	0.0123894
RBMX	0.0123839
ERICH6B	0.0121339
KIR3DL2	0.0117716
SLC25A5	0.0116392
ZNF626	0.0109461
MAGEC1	0.0107618
KIAA0040	0.00993377
MUC2	0.00992503
MTRNR2L8	0.00990099
GAS2L1	0.00973574
SELPLG	0.00964392
ACOT2	0.00951087
IGSF3	0.00949288
WDR89	0.00940975
OR13C2	0.00939457
HLA-DQB1	0.00851466
RHOA	0.00821355
AKAP3	0.00803506
PSORS1C1	0.00800534
GGT5	0.00781969
VCX3A	0.0077821
KMT2C	0.00754645
AGAP6	0.00737101
CTAGE4	0.00682739
OSTC	0.0065703
PRKRA	0.00649734
SLAIN1	0.00625
KRTAP17-1	0.00619195
KIAA1671	0.00605737
SPATA4	0.00601202
PLBD1	0.00591716
RP1L1	0.00591094
COL4A2-AS2	0.00580271
ZNF595	0.00575476
HLA-C	0.00567823
FAM228A	0.00555556
MUC6	0.00554217
VRK3	0.00547279
POLDIP2	0.00541796
OR8I2	0.00535332
SKA3	0.00530856
PRIM2	0.00518807
KLF14	0.00512821
ADAMTSL2	0.00484457
ZNF714	0.00462487
CCNO	0.00450704
ATXN1	0.00445053
LOC100129940	0.00444774
PMS1	0.00434389
PRR16	0.00433839
TAS2R43	0.00429185
THEG5	0.00417973
DSPP	0.0041686
SPRR2B	0.00411523
LOC100130357	0.00392413
FRG2B	0.00387973
USP4	0.00381388
CEBPE	0.00380228
KRTAP21-1	0.00377358
SETBP1	0.00376294
SDHD	0.00372093
SPRR1B	0.00363636
KRTAP4-5	0.00362976
KRTAP19-1	0.00359712
MLLT11	0.00359712
SPANXN2	0.00358423
PPP1R2	0.00348028
RIMBP3C	0.00345388
HLA-DQA1	0.00344432
BEST3	0.00343643
UQCC3	0.00342466
CCDC150	0.00342412
HAVCR1	0.00330251
TCEAL6	0.00330033
ZNF527	0.00328022
TPPP2	0.00326264
SH3RF1	0.00324558
RBM18	0.00324149
HIST1H4B	0.0031746
HIST4H4	0.00315457
SLC30A6	0.0031489
MT1X	0.00314465
C17orf97	0.00311526
ADAMTS2	0.00311215
ZNF888	0.0030303
DISC1	0.0030281
OR13A1	0.00302419
FAM8A1	0.00302343
KRTAP10-3	0.00298063
DUSP18	0.00297177
IFI35	0.00289296
LOC284898	0.00285714
NPIPB11	0.00285048
DCAF15	0.00283822
HRCT1	0.00283286
UBTD1	0.00275862
NARF	0.00272109
WFDC12	0.00271739
MARCKS	0.0026362
HIST1H2BI	0.00260417
C11orf86	0.00257069
KRTAP5-6	0.00253165
KRTAP2-4	0.00253165
GPHB5	0.00252525
S100A14	0.00252525
ZNF208	0.00251889
KRBA1	0.00245902
NATD1	0.002457
GNRH2	0.002457
GUCA2A	0.00241546
B3GALNT2	0.00240312
UBA52	0.00239234
CCL14	0.00236407
FOXD4L5	0.00236035
DAPL1	0.00235294
GABARAP	0.00234192
LOC149373	0.00234192
RPGRIP1L	0.00230385
MRGPRG	0.00229621
NPB	0.00224719
CENPW	0.00222222
SOX8	0.00221239
ZNF705B	0.00221239
CST5	0.00219298
POTEI	0.00217812
NPIPB5	0.00217602
C8orf59	0.00214362
TMEM105	0.00214133
ANKRD1	0.00213106
OR2T8	0.00212766
OR4E2	0.00212089
DHRS4L2	0.00211715
KCNE2	0.00210526
OR2T11	0.00210084
LRRC52	0.00210084
ZNF395	0.00209644
FAM218A	0.00208768
MRPS11	0.00208551
PRAMEF2	0.00208333
SCRN3	0.00206612
MED14OS	0.00204918
C20orf144	0.00203252
PSMG4	0.00202634
OR4A16	0.00202429
UBXN6	0.00202088
OVGP1	0.00201369
SYCN	0.00200803
PPIAL4G	0.002
ANKRD20A2	0.00199459
C3orf36	0.00198807
MCM8	0.00198085
MAL	0.00197628
ZNF101	0.00197628
SCGB3A1	0.00197628
DNAL4	0.00196464
EN2	0.00196078
TUBA3C	0.0019595
PFDN2	0.00194932
FAM163B	0.00194553
MXI1	0.00192957
C20orf141	0.00192678
PTTG1IP	0.00191205
PRB4	0.00191205
AP4S1	0.00190678
CD7	0.00190476
NKX1-2	0.00190476
IL10	0.00190114
TCF19	0.00189934
ANKRD6	0.00189394
ZNF605	0.00188413
ZNF493	0.00186858
PDLIM5	0.00186451
C14orf178	0.00185529
SPATA33	0.00185529
ZNF781	0.00185357
NUTF2	0.00185185
VMAC	0.00184843
ANG	0.00182815
LDHC	0.00180832
FTHL17	0.00179533
ORAI1	0.00178891
FABP1	0.00178253
C16orf82	0.00177305
IGFL3	0.00176678
LPAR6	0.00175747
NHLRC3	0.00174672
PDE4DIP	0.00174206
ATP5D	0.00173913
RGS13	0.00173913
ATP5G3	0.0017331
KIAA1024L	0.0017301
C1orf162	0.00172712
SIRPA	0.00171233
TMEM205	0.0017094
COX16	0.00170648
SCT	0.00170648
UQCRH	0.00169779
SRP9	0.00169779
MUC7	0.00168634
MNS1	0.00168256
LOC403312	0.00168067
BIK	0.00167504
ITIH5	0.00165673
C9orf40	0.00165563
ZNF667	0.00165017
HTR5A	0.00164609
MRPS24	0.00164474
WFDC6	0.00162866
FAM120B	0.00162602
FOXQ1	0.00162338
COPZ2	0.00162206
PRDM9	0.00160815
AK4	0.00160772
ACYP1	0.00160256
KRTAP5-2	0.0016
C12orf74	0.00159744
TSPYL5	0.00158856
TRMT10B	0.00158856
ABI3	0.00158604
UBE2J1	0.00157729
KRTAP4-9	0.00157729
IRF5	0.00157646
SLC6A13	0.00156433
NMUR2	0.00156372
FNBP1L	0.00155824
ZFP92	0.00154919
SNAP29	0.00154799
TUSC1	0.0015456
GPX7	0.00154321
XKR9	0.00153965
HIST1H1A	0.00153139
KLRC4	0.00151515
C1orf186	0.0015083
TMEM247	0.00150376
GPX1	0.0015015
ZNF175	0.00149925
CLDN7	0.00149925
BST2	0.00149925
SDHC	0.00149925
CENPM	0.00149869
ACD	0.0014985
LSM4	0.00149701
PAFAH2	0.00149365
ARL16	0.0014881
TMEM8B	0.00147984
SEC22B	0.00146628
CCDC140	0.00145985
OCIAD2	0.00145349
RPEL1	0.00145138
C11orf24	0.00144928
TMEM207	0.00144718
FGF5	0.00144509
OR8G1	0.00144248
CFHR5	0.00144144
MYDGF	0.00143885
BCL2	0.00142857
CD83	0.0014245
HOXA7	0.00142248
DNAJB8	0.00142045
NAT9	0.00140845
GJC2	0.00140548
NKX3-1	0.00140056
IL1B	0.00140056
BTBD18	0.00139991
PSMC4	0.00139567
TMEM14B	0.0013947
ZNF22	0.00139276
C1orf21	0.00139276
TRMT2A	0.00139018
RHBG	0.00138632
KRTAP5-3	0.00138504
KRT36	0.00137836
IFI27L1	0.00137741
PRAMEF4	0.00137457
ZBED6CL	0.00137363
AK5	0.00137331
TGIF2LX	0.00136799
DNAJC5	0.00136612
SOSTDC1	0.00136612
ZFAND2A	0.00136426
VSTM2L	0.00136426
MSRB2	0.00136054
ELK3	0.00135501
CHST7	0.0013541
C9orf85	0.00134953
GGTLC1	0.0013459
MCC	0.00134535
LHFPL1	0.00134228
NANOS3	0.00133958
NEUROG3	0.0013369
C19orf81	0.00133511
CD70	0.00133422
ANKRD46	0.0013289
C1orf68	0.00132626
PLEKHG7	0.00131926
IZUMO1R	0.00131579
HDGFL1	0.00131406
2002-03-01	0.00131406
KRTAP10-10	0.00131406
MBD3L4	0.0013089
VKORC1L1	0.00130548
CD300C	0.00130039
SHISA4	0.00129702
BSX	0.00128866
SYDE1	0.00128755
GPRIN1	0.00128617
FAM47C	0.00128493
MUC22	0.00128205
HAGHL	0.00127796
GJB2	0.00127551
FMN2	0.0012749
CFAP20	0.00127389
FABP7	0.00127146
REC8	0.00126957
KCTD21	0.00126904
RPTN	0.0012685
BRINP3	0.00126476
SSMEM1	0.00126422
EXOSC5	0.00126422
DUXA	0.00125628
DIO1	0.00125471
USP17L17	0.00125471
PRSS45	0.00125156
KCNH6	0.00125039
PRRX2	0.00125
PRR23B	0.00124533
TMEM182	0.00124146
RHOD	0.00123916
FAM86C1	0.00123916
NNMT	0.00123457
EXD3	0.00123026
RNASE13	0.0012285
TMEM136	0.0012285
GALNT15	0.00122775
RDM1	0.00122775
GLO1	0.001221
PGPEP1	0.00121951
FSD1L	0.00121507
EFNA3	0.00121359
ASTE1	0.00121212
MYCT1	0.00121212
TSSK6	0.00120919
ARPC1A	0.00120846
RHNO1	0.00120773
SDHB	0.00120482
LGALS13	0.00120192
MIB2	0.00119904
ABT1	0.00119904
UNK	0.00119904
HDDC2	0.00119617
YKT6	0.00119617
RNF187	0.00119474
MIF4GD	0.00119474
TMEM176A	0.00119332
MFSD9	0.00119261
DPCR1	0.00119019
PLIN4	0.00118878
PDCD6	0.00118133
TMEM230	0.00118133
ZNF768	0.00117855
SIGLEC10	0.00117786
DUS1L	0.00117716
BRD4	0.00117659
CALCRL	0.00117302
SSR4	0.00117233
NABP2	0.00117233
SAMD14	0.00117165
ZNF575	0.00117096
AKAP8	0.00116959
METTL21C	0.00116959
ZNF648	0.00116822
FRAT1	0.00116822
MST1L	0.00116686
ARSI	0.00116279
CD300E	0.00116279
CLEC4E	0.00116144
RNF114	0.00116144
GOLGA6L1	0.00116054
COMMD8	0.00116009
PPP1R3E	0.00116009
ACRV1	0.00116009
DHRS2	0.00116009
LIN7B	0.00115607
PAEP	0.00115075
CHAC1	0.00115075
PCNP	0.00114943
ATF5	0.00114943
RAB11B	0.00114811
TMEM249	0.00114811
C21orf2	0.00114188
KLK9	0.00114155
NAT2	0.00113895
GZMK	0.00113895
IFI30	0.00113895
MORN1	0.00113422
RAB3C	0.00113379
THAP10	0.00113379
ZNF229	0.00113293
ZBTB7A	0.00112676
VAX2	0.00112613
TMEM69	0.00112486
FBXO27	0.00112486
C2orf49	0.00112233
COQ7	0.0011217
TMEM178B	0.00111982
TMED3	0.00111982
PLPP6	0.00111982
KLHDC7B	0.00111794
VBP1	0.00111669
POM121L12	0.00111607
ECHDC1	0.00111359
SYNDIG1	0.00111235
MSANTD1	0.00111049
CYP4B1	0.00110619
C1orf226	0.00110619
TAS2R50	0.00110497
TAS2R19	0.00110497
LOC100144595	0.00110497
C15orf40	0.00110314
PSMB11	0.00110132
YIPF4	0.00109769
CCDC129	0.00109649
PPIC	0.00109649
CCDC190	0.0010929
TLCD2	0.0010929
MRPL22	0.0010929
CKAP4	0.0010923
CITED2	0.0010917
OR4K13	0.0010917
NOL3	0.00109051
AQP9	0.00108932
OR4X1	0.00108814
RHOJ	0.00108814
COA1	0.00108069
SLC25A52	0.00107875
NDUFA13	0.00107759
RECQL5	0.00107681
KLK5	0.00107527
MRAP	0.00107411
OR1A1	0.00107411
CHP2	0.00107181
OR5W2	0.00107066
OR4C16	0.00107066
ZNF100	0.00106952
TSPAN6	0.00106838
DBNDD2	0.00106762
SLC3A2	0.00106743
OR4D10	0.00106724
OR8H1	0.00106724
OR2A5	0.00106724
ZFP42	0.0010661
KLK14	0.0010661
C16orf95	0.0010661
HACD4	0.00106553
NUDT16	0.00106468
YIPF7	0.00106383
OR8K3	0.00106383
OR52A1	0.00106383
OR1D5	0.00106383
OR51F1	0.00106383
OR14C36	0.00106383
NECAP1	0.0010627
TM4SF19	0.0010627
ZNF808	0.00106232
OR6M1	0.00106045
GSX2	0.00106045
IGDCC3	0.0010582
OR6C6	0.00105708
OR5H2	0.00105708
TMEM106A	0.00105263
SPOUT1	0.00105097
OR1K1	0.00105042
OR10A7	0.00105042
PSMG1	0.00104603
GBP5	0.00104603
DOHH	0.00104384
OR1B1	0.00104384
SPACA1	0.00104275
OR51Q1	0.00104275
RAB15	0.00104167
TBC1D30	0.00103854
NUS1	0.00103842
MAGEB2	0.00103627
TMCC2	0.00103423
GPIHBP1	0.00103413
OR3A3	0.00103413
OR51G1	0.00103413
LY96	0.00103306
PRRG2	0.00102987
PRTN3	0.00102987
NDN	0.00102987
OR51S1	0.00102775
TCHH	0.00102705
HLA-DOA	0.00102669
MDM4	0.00102669
C1orf35	0.00102564
TBC1D14	0.00102525
OR52I1	0.00102459
OR2T2	0.00102459
OR52N5	0.00102041
IL7	0.00101937
NACAD	0.00101812
KCTD12	0.00101729
GMFB	0.00101523
FDXR	0.00101291
PDLIM2	0.00101215
POU5F2	0.00101112
RECQL4	0.00101036
OR4C3	0.00100908
VWC2	0.00100705
OR11H6	0.00100604
TEX13C	0.00100536
ELP4	0.00100351
C6orf15	0.001
TRPM2	0.000997009
DNASE2B	0.000996016
TBL2	0.000996016
EFHD1	0.000993542
TSPAN33	0.000992063
SNAPC2	0.000990589
FRG2	0.000990099
B4GALNT2	0.000987167
RBM47	0.00098668
CLDN15	0.000982318
NEUROD6	0.000981354
RNF138	0.000981354
CAMSAP1	0.000980584
DOC2B	0.000980392
CABP2	0.000980392
ANO7	0.000980152
SLC35G3	0.000978474
ARSF	0.000976324
ELOVL5	0.000974659
KRTAP29-1	0.00097371
FSTL3	0.00097371
UBXN11	0.000973473
SPACA7	0.000972763
PRR36	0.000970167
STX10	0.000969932
CINP	0.000969932
BAX	0.000969932
GPLD1	0.000968992
FLG	0.000968367
METTL1	0.000965251
MYF6	0.000963391
HS3ST6	0.000962464
TAAR6	0.000962464
SULT1A2	0.000961538
RWDD2B	0.000959693
OR2M2	0.000956938
FAM71E2	0.000956023
TSPAN16	0.000956023
CELA1	0.00095511
OR4K15	0.000954198
WBP2NL	0.000951475
VTI1B	0.000949668
RAB2B	0.000948317
GPR21	0.000947867
ADTRP	0.000946074
PDX1	0.00094518
NRP2	0.000944361
RGS20	0.00094399
NFE2L3	0.000943841
HARBI1	0.000943396
ING5	0.0009431
SCRT1	0.000942507
DEGS2	0.000942507
PRKACG	0.000942507
CIB4	0.000940734
POMK	0.000940734
TRAFD1	0.000940291
PLK3	0.00093985
POTEC	0.000937647
LY6G6F	0.00093633
CIAO1	0.000934579
KIAA0754	0.000933271
HERC2	0.000932952
NRL	0.000930233
GPR32	0.000929368
MSC	0.000927644
ATF7	0.000925069
TNFRSF18	0.000924214
GOLGA6L3	0.000923361
ARL13A	0.000923361
ARL8B	0.000922509
SYVN1	0.000922084
CLEC1A	0.000921659
APOL6	0.000919118
RCHY1	0.000918695
TMEM11	0.00091659
MRO	0.000914077
SYPL2	0.000914077
SGTB	0.000914077
GUCA1B	0.000913242
HEY2	0.000913242
OR56A4	0.000909918
ECD	0.000909918
ZNF273	0.000908678
STX6	0.000906618
RRS1	0.000906618
SRRM5	0.000906208
GPR35	0.000906208
MTHFD2	0.000905797
EBP	0.000904977
ARL15	0.000904159
SUSD6	0.000902527
ZSCAN32	0.000901713
APOBEC4	0.000901713
ASB8	0.000900901
HSD17B14	0.00090009
UNKL	0.000899685
GNA13	0.000898473
C2CD4A	0.000896861
ZNRF2	0.000895255
PQLC2	0.000894454
NAXE	0.000894454
FAM110B	0.000894454
EAF2	0.000893655
LZTR1	0.000889152
GLRA1	0.000888889
BCLAF1	0.000888362
UBQLN4	0.000888099
P2RY1	0.000887311
SULT4A1	0.000887311
CPPED1	0.000887311
LRRN1	0.000886132
MGME1	0.000884956
NFE2	0.000883392
SLC25A30	0.000881057
LIMD1	0.000879894
P2RY2	0.000877963
CRIP2	0.00087745
POLG2	0.000877193
AFAP1L2	0.000876937
NUDT19	0.000876424
IL1R2	0.000876424
LRTM1	0.000875657
GHITM	0.000874126
HRH2	0.000873362
PCM1	0.000872537
OTULIN	0.000869565
TSPAN15	0.000868056
FOXK2	0.000867679
B3GNT4	0.000866927
KCNK17	0.000866551
GOLGA8K	0.000865551
ZNF470	0.000865426
ANKRD30A	0.000863931
SLC39A12	0.000862441
BCL2L12	0.000861326
ZAN	0.000860863
LEFTY1	0.000860585
GDPGP1	0.000859845
ZNF443	0.000859107
OTUD7A	0.000858001
BLZF1	0.000857633
STEAP1	0.000857633
ATXN1L	0.000856898
AIM2	0.000856164
PDE7B	0.000855432
UPK1A	0.000854701
NEUROD1	0.000851789
C19orf67	0.000851064
DNAJC24	0.000851064
DBX1	0.000848896
GJA5	0.000847458
TPTE2	0.00084674
UCK1	0.000846024
CCDC12	0.000845785
SSTR4	0.000845309
STAU2	0.00084246
SCAMP3	0.00084246
TSPAN1	0.00084246
SIGLEC15	0.000841751
CYP27C1	0.000841043
FBXO22	0.000841043
TMEM106B	0.000841043
SHISA9	0.000840689
SLC25A45	0.000840336
PTGDR2	0.000838223
HMGCLL1	0.00083647
BVES	0.00083612
DDI1	0.00083612
GPR84	0.00083612
EPHX3	0.000834028
WNT1	0.000834028
CD1C	0.000833333
GJD3	0.000832639
FAM57A	0.000832639
RALYL	0.000831947
LRRC72	0.000831255
ZC3H8	0.000830565
CTSO	0.000829876
ZNF132	0.000828844
R3HDM4	0.000827815
TMBIM6	0.00082713
TMEM26	0.000826446
C16orf96	0.000825309
SFRP4	0.000825083
TMOD2	0.000824402
TTL	0.000822368
ZNHIT2	0.000821693
DHPS	0.000821693
NUDT22	0.000819001
SGCZ	0.000818331
UPK3B	0.000816993
GLB1L2	0.000816993
RRM2B	0.000816993
FOXE1	0.000816327
SFTPD	0.000815661
CCER1	0.000815661
MYPOP	0.000814996
HOXD10	0.00081367
PLEKHF1	0.000813008
SRRD	0.000812348
CD14	0.000812348
ELP6	0.00081103
ANKRD36	0.000810373
ADAM29	0.000810373
COX18	0.000809717
PRR25	0.000809061
TEX13A	0.000809061
APBB1IP	0.000809061
GDF11	0.000807103
PDGFRL	0.000806452
AWAT2	0.000805802
LAPTM4B	0.000805802
CFD	0.000805802
LRP2BP	0.000805802
FSCB	0.000805477
HGFAC	0.000805477
FRMPD2	0.000804218
ELFN1	0.000803536
TSPYL4	0.000801925
SULT1C3	0.000801282
NPY2R	0.000800641
DIO2	0.0008
MS4A18	0.000799361
PSMB7	0.000798085
NHLRC1	0.000797448
NKX1-1	0.000795545
TMEM19	0.000794913
MAFK	0.000794281
HOXD1	0.000794281
CHMP2B	0.000793651
MTMR11	0.000793179
MMACHC	0.000793021
ATP6V1E1	0.000792393
HAO1	0.000791766
SLC30A8	0.000790514
QSOX1	0.000789266
EIF2S2	0.000789266
ZSWIM6	0.000789058
AGTR1	0.000788644
ATP6V0D2	0.000788644
FOXD4L3	0.000787402
CEACAM3	0.000787402
FAM105A	0.000786782
CTPS2	0.000786164
PCGF2	0.000785546
UBIAD1	0.000785238
AADACL2	0.000783699
TOR4A	0.000783085
F2RL1	0.000782473
RSPO4	0.00078125
BHLHE22	0.00078064
FBXO4	0.000780031
ZNF761	0.000779727
GAL3ST1	0.000779423
PCNX2	0.000779018
SYNJ2	0.000777152
ZNF454	0.000777001
BIN3	0.000775795
GAL3ST2	0.000775194
LRRC74B	0.000774593
IGFN1	0.000774194
PLEK2	0.000773994
SBK1	0.000773395
ASPDH	0.000773096
TUBGCP3	0.000772101
IKZF3	0.000771605
ABHD3	0.000771605
B3GNT2	0.000769231
PABPC4L	0.00076864
DLGAP4	0.000767754
SBK3	0.00076746
RNF215	0.000766284
ABHD6	0.000766284
FAM3B	0.000765111
NFKBIB	0.000765111
ZCCHC12	0.000762195
BDNF	0.000761267
ZNF326	0.000760167
RNLS	0.00075959
EIF3F	0.000758725
ELANE	0.00075815
C8orf76	0.00075815
ANHX	0.000757002
KCNG3	0.000757002
SDR42E1	0.000757002
GRASP	0.000756144
IGFLR1	0.000755858
GPR150	0.000755858
SLC2A4RG	0.000755858
LPAR5	0.000754717
NIM1K	0.000754148
FGL2	0.00075188
CHSY3	0.000751315
SMO	0.000751033
SUPT20HL1	0.000750469
EPHA8	0.000749064
TMEM165	0.000747384
KIAA0513	0.000747105
ABHD8	0.000746269
ZBTB8A	0.000745712
CYB5R2	0.000744879
ZNF410	0.000744325
GOLM1	0.000744048
C17orf75	0.000744048
B4GALT6	0.000744048
MBIP	0.000744048
YIPF2	0.000743771
GOLGA6L6	0.000743771
ZNF70	0.000742942
GH2	0.000742942
CDH24	0.00074184
GXYLT2	0.00074184
PRPH2	0.000740741
TNIK	0.000738416
BHLHE40	0.000738007
HDGF	0.000737735
CTSW	0.000737463
SHOX2	0.00073692
MSX1	0.00073692
GPRC5B	0.000736106
EMD	0.000735835
MKRN2	0.000734754
RFC3	0.000734484
ZAR1	0.000734214
ADH1C	0.000734214
RTN4IP1	0.000733407
NBPF1	0.000732064
PELI1	0.000732064
KDSR	0.00073046
SPSB3	0.00073046
RASAL3	0.000730327
PYGO1	0.000730194
NPLOC4	0.000729749
PELI2	0.000728863
OTUD3	0.000728863
POU4F1	0.000728863
CREBZF	0.000728332
FAM166A	0.000728332
WNT9B	0.000728067
TRPV3	0.000727537
NT5C3A	0.000726744
NUP37	0.000725689
USB1	0.000725426
BST1	0.000724113
CAAP1	0.000723589
ZNF696	0.000723589
CACNG2	0.000722543
BAG1	0.000722022
MIIP	0.000722022
NAP1L2	0.000720461
CLCN1	0.000720202
OTUD6B	0.000719942
ATAD1	0.000718907
SDE2	0.000718907
NDUFA10	0.000718735
CERS4	0.000718391
FAM155A	0.000718391
KCTD18	0.000717875
SOX3	0.000717875
ZNF586	0.00071736
MLNR	0.00071736
ADAM17	0.000717103
AGPAT5	0.000716846
ADAT3	0.000716332
CPA5	0.000716332
NCEH1	0.00071582
OSGEPL1	0.00071582
DAB2	0.000715308
HIF1AN	0.000714286
SFRP1	0.000714286
MRPS35	0.000713776
APMAP	0.000713776
PLAGL1	0.000713267
XKRX	0.000712251
IRGC	0.000712251
SDSL	0.000711744
CDCP2	0.000711238
THUMPD1	0.000711238
HABP4	0.000710732
TPST1	0.000709723
NAGK	0.00070922
NEK6	0.000708466
ASCC1	0.000707798
PSG3	0.000707714
MRPS31	0.000707214
DIDO1	0.000706714
TSPYL1	0.000705716
TDP2	0.000704722
NDUFA11	0.000702494
C20orf96	0.000702247
CNR1	0.000702247
SPATA31A3	0.000701919
TIGD3	0.000701262
REEP4	0.000701262
RTN4RL1	0.000700771
VPS11	0.000700035
ZIC1	0.00069979
NIPAL3	0.00069979
ATP5C1	0.00069979
EME2	0.000698324
ZFP62	0.00069808
PARS2	0.000697837
TSG101	0.00069735
CYHR1	0.000697026
TMLHE	0.000696379
GTDC1	0.000695894
DDOST	0.00069541
NEK7	0.000694927
KRT32	0.000694444
SLC22A18	0.000693963
LASP1	0.000692521
ZNF514	0.000690608
DCSTAMP	0.000690131
SP4	0.000689417
PHACTR4	0.000689299
ZNF135	0.000688468
KRT35	0.000688231
PKLR	0.000688113
LPCAT2	0.000687994
TADA3	0.000687521
LPXN	0.000686577
CYBRD1	0.000686342
HSF2	0.000685871
HTRA3	0.000685166
USP54	0.000684151
UNC93A	0.000683527
SH3GL3	0.000683293
LRTOMT	0.000682943
ADAMTSL1	0.000682905
FAM90A1	0.000682594
CCDC82	0.000681896
CA14	0.000681663
TCP11L2	0.000681199
NKX2-5	0.000680272
DUOXA1	0.000679348
ZNF71	0.000677966
FAM124B	0.000677507
ZNF165	0.00067659
CEP89	0.00067659
UHMK1	0.000676361
ADH7	0.000676361
PCOLCE2	0.000676133
EVA1C	0.000676133
BCL6B	0.000675676
CCNE1	0.000675219
MMRN2	0.000675219
THADA	0.000674713
PITPNB	0.000674536
GRIA3	0.000674423
CREB1	0.000673174
ADAMTS8	0.000672948
ESF1	0.000672948
ZSCAN22	0.000672948
GRAMD1A	0.000672608
COPS7A	0.000672043
SEC24B	0.000672043
ONECUT3	0.000672043
FUCA2	0.000671592
SHISA5	0.000671141
DRG2	0.000669344
CCDC180	0.000669045
FBXO25	0.000668896
SLC35F3	0.000668896
RRP7A	0.000668003
NSFL1C	0.000666223
FNTA	0.000665779
PRPSAP1	0.000665779
SAMD7	0.000664894
CPAMD8	0.000664084
ZNF721	0.000664011
CHRNA10	0.00066313
ENGASE	0.00066313
PLK5	0.000662691
WTIP	0.000662691
PPID	0.000661813
OPN1SW	0.000661813
FDFT1	0.000661463
PLAG1	0.000660939
RIMBP2	0.000660393
TDRD10	0.000660066
CEP57L1	0.000659848
PTK6	0.000659631
RBM33	0.000659341
E2F4	0.000659196
HAPLN3	0.000659196
ZBTB34	0.000659196
CCDC30	0.000658762
LACTB	0.000658545
MOB2	0.000658111
TMED7-TICAM2	0.000657895
DNTTIP1	0.000657462
NBPF15	0.000656814
SLC6A6	0.000656599
SLC1A5	0.000655738
TCF25	0.000655308
NPFFR1	0.000655308
DBF4B	0.000654557
ARMC2	0.000653808
RIMKLB	0.000652742
FRMD6	0.000651466
PSG5	0.000650618
WASF2	0.000650618
INSM1	0.000649773
NPTXR	0.000649351
ANKS6	0.000648929
ANGPTL6	0.000648929
ZNF566	0.000648719
GSDMB	0.000648508
TBX3	0.000646831
CPA2	0.000646831
RRNAD1	0.000646831
GUCA1A	0.00064433
PKDCC	0.000643915
WDR12	0.000643087
KRTAP16-1	0.000643087
FARS2	0.000642261
OLFM4	0.000641849
WDFY1	0.000641849
EIF3I	0.000641437
HTR3B	0.000641437
SH2B3	0.000638774
DGKG	0.000638366
TRIM50	0.000638162
HSD11B1L	0.000637349
TMEM132E	0.00063674
PSG4	0.000636537
TGFB1I1	0.000636267
F2R	0.000636132
VILL	0.000636132
R3HCC1	0.000636132
NLRP11	0.000635526
GAS7	0.000635526
MUC5B	0.000635021
ANAPC1	0.000634679
MAGEE2	0.000634115
ZNF296	0.000632511
SCNN1G	0.000632311
ZNF226	0.000632311
LTK	0.000631912
G6PC2	0.000631712
KCNG4	0.000631313
MPPE1	0.000631313
SGCG	0.00063012
ADGRG6	0.000629855
CYP2A7	0.000628536
ABCF1	0.000628338
RAB36	0.000628141
SCARA5	0.000628141
SEZ6L2	0.000627549
ST6GALNAC3	0.000627353
USP17L10	0.000627353
LAYN	0.000626174
ULK4	0.00062513
RPL3L	0.000625
RBMXL3	0.00062383
ZNF584	0.00062383
MYCN	0.000620732
MMP27	0.000619963
SOCS6	0.000619963
PLPPR2	0.000619963
KIF6	0.000619579
MEST	0.000619579
ZNF157	0.000619195
OPTC	0.000618429
SBNO1	0.00061792
HTR2A	0.000616523
WDR18	0.000616143
AP1S2	0.000615385
SETD3	0.000615006
NUDCD3	0.000615006
ZNF496	0.000614628
ADARB2	0.000614439
PARPBP	0.000613874
IRF3	0.000612745
GJA10	0.00061237
ANGPT4	0.000611995
ZNF280A	0.000611995
ANKRD33B	0.000611621
TMEM59L	0.000611247
ETFB	0.000611247
PRICKLE2	0.000610687
SERINC3	0.000610501
EHD3	0.000610501
FLOT1	0.000609756
EIF4G2	0.000608365
CHST3	0.000607533
GALNTL5	0.000606061
LUZP2	0.000605694
CSRNP2	0.000605327
KIF13A	0.000605001
RPUSD2	0.000604961
APEX2	0.00060423
ZNF672	0.0006035
HTRA4	0.0006035
UGT2B11	0.000603136
APBA2	0.000602652
SIRT7	0.00060241
ALDH8A1	0.00060241
CNDP2	0.000601323
THPO	0.000600962
IRX3	0.00060024
GPR157	0.00060024
HECA	0.00059988
SCLT1	0.00059976
MGST2	0.00059952
ODF2	0.000599366
JPH2	0.000598086
TDG	0.000597729
CCT8L2	0.000595593
TMEM191B	0.000595593
ACP2	0.000594354
CAST	0.000594221
UNC5CL	0.000594177
ETS1	0.000594001
PLEKHA2	0.000593824
PTGER3	0.00059356
WNT10B	0.000593472
PAQR6	0.000593472
MATN1	0.000593472
CDCA2	0.000593296
ZNF850	0.000593296
MAP1S	0.00059312
GLUD2	0.00059312
RLBP1	0.000592417
GP5	0.000592417
UGT3A2	0.000592066
MFSD10	0.000591716
MKI67	0.000591366
SPRED2	0.000591366
GPT2	0.000591366
ELL3	0.000590667
TBRG1	0.000589275
RGR	0.000589275
PAX7	0.000588755
PSG9	0.000588582
CTSC	0.000588408
PRODH2	0.000588235
GABRG3	0.000587889
GABPB1	0.000587889
RSL1D1	0.000587544
TMEM161A	0.000587544
TRMT6	0.000587199
AP3B2	0.000586854
TM9SF1	0.000586682
ASB14	0.000586166
PPP6R1	0.000586166
OXA1L	0.000585823
NUBPL	0.000585823
SNX22	0.00058548
SF3A2	0.00058548
SLC22A13	0.000585138
SUCLG2	0.000585138
GPR137	0.000585138
FAM114A1	0.000584909
CDS2	0.000584795
LTBR	0.000584624
ZNF716	0.000584454
IKBKE	0.000583771
PAXBP1	0.000583686
MIEF2	0.00058292
OXNAD1	0.000582637
FBXL6	0.000582411
RRH	0.000582072
IFI44L	0.000582072
PLD4	0.000582072
BICDL2	0.000581395
CCDC8	0.000581395
PCDH9	0.000579794
OPN1LW	0.00057971
LDHB	0.000579374
IST1	0.000579206
DCAF4	0.000578704
RNF39	0.000578369
GTF2A1	0.000578035
FN3K	0.000577701
FCRL6	0.000577201
RIOK3	0.000577034
MRPS27	0.000577034
ACTR2	0.000576701
P2RX4	0.000576701
CPEB2	0.000575871
STK32C	0.000575705
SLC25A38	0.000575705
RUNX2	0.000575264
ZNF565	0.000574053
NR0B1	0.000574053
TFAP2C	0.000574053
ZNF148	0.000573723
ANKRD20A1	0.000573394
PLD5	0.000573394
VPS9D1	0.000573066
NDUFA9	0.000573066
KPRP	0.000573066
SLA	0.00057241
RNH1	0.00057241
POMGNT2	0.000572082
NSUN6	0.000571755
MED16	0.000571755
GPATCH3	0.000571429
PIGZ	0.000571429
CHRNA3	0.000571265
ACVR2A	0.000570776
RTCB	0.000570451
ENO1	0.000570451
ZC3H12D	0.000570451
GRK1	0.000570125
RAE1	0.000570125
ZNF266	0.000570125
CCDC85A	0.000569801
SLC15A5	0.000568828
VPS33A	0.000568182
RBFOX3	0.000568182
IVL	0.000567215
NEFH	0.000567054
UGT2B15	0.000566893
TROAP	0.000566572
HAS2	0.000566251
PNPLA3	0.000566251
SLC43A3	0.000566251
IRF2BP1	0.000565931
N4BP3	0.000565931
NHEJ1	0.000565611
MLXIP	0.000565451
SHISA7	0.000565291
U2AF2	0.000564972
TMEM201	0.000564972
SHH	0.000564812
SOX10	0.000564653
TUBB6	0.000564653
C18orf54	0.000564653
FAM131A	0.000564334
MUC21	0.000564334
ZNF727	0.000562746
SYNC	0.000562746
SUMF2	0.000561798
HDAC1	0.000561482
PACRGL	0.000560538
SLC22A1	0.000560538
STK35	0.000560224
NPIPA1	0.000559284
ZIC3	0.000558971
ZBTB46	0.000558659
FHDC1	0.000558503
NAAA	0.000558503
NFX1	0.000558347
FLT3	0.000557414
MYOC	0.000557103
CACNA1B	0.000556545
CCDC113	0.000555864
STK38	0.000555556
SRP68	0.000555401
SLC35A2	0.000554939
SLF1	0.000554631
KLHL35	0.000554017
NEURL1B	0.00055371
TRIOBP	0.000553642
SURF1	0.000552181
MROH2B	0.000551876
KDELC1	0.000551572
RCC2	0.000551572
MKRN1	0.00055142
RELT	0.000551268
CD4	0.000551268
KLC4	0.000550964
CILP	0.000550509
DDX60L	0.000550509
SHROOM3	0.000549904
LRRC56	0.000549451
ISYNA1	0.000548546
SHISA6	0.000548246
CDCP1	0.000547945
RFTN2	0.000547945
EPM2AIP1	0.000547645
B3GAT3	0.000547645
MARK1	0.000547046
TUFT1	0.000547046
IL21R	0.000546896
PTCHD4	0.000546448
HAS3	0.00054615
P3H2	0.00054615
SLFN12L	0.000545554
NUP62	0.000545554
ALS2CL	0.000545256
SLC22A2	0.000544662
FOXN4	0.000544662
TTC24	0.00054407
SNX31	0.000543478
HEPHL1	0.000543183
MAPK4	0.000542594
APBB2	0.000542152
MEIOB	0.000542005
ASNS	0.000542005
MBOAT1	0.000541712
NISCH	0.000541638
CILP2	0.000541565
ZNF277	0.000541126
ITGA3	0.000540687
WSCD2	0.000540541
TRAF5	0.000539957
DLG1	0.000539084
MAPK10	0.000538503
CDC25C	0.00053749
ARHGAP36	0.000537346
FASTK	0.000537346
SLC16A10	0.000536769
ENTPD2	0.000536193
ZNF862	0.000535906
SMOX	0.000534759
RAB3IL1	0.000534759
CERCAM	0.000533618
DDX25	0.000533333
KIAA0895L	0.000533049
CHDH	0.000533049
POLR1A	0.00053267
ENTPD3	0.000531632
ZNF677	0.000531632
SYCE1	0.000531632
USP21	0.000530223
MAPKAP1	0.000529942
FANCB	0.000529942
C7orf26	0.000529661
STEAP3	0.000529661
TRIM27	0.000529661
FAM98A	0.000528262
CPEB4	0.000528262
2004-09-01	0.000527565
KLHL40	0.000527426
BTD	0.000527148
DTNA	0.000526732
KEAP1	0.000526316
GABRA4	0.00052521
ADCK1	0.000524934
LARGE1	0.000524384
HSF1	0.000524384
ACRBP	0.000524109
KLF11	0.000523972
CES4A	0.000523013
QRICH2	0.00052283
CRACR2A	0.000522603
ARHGAP22	0.000522302
CNTNAP3B	0.000522284
KBTBD8	0.000521921
TIAM1	0.000521921
CYTH2	0.000521648
SPDYE3	0.000521376
PCCB	0.000521241
NPSR1	0.000520833
TUBGCP2	0.000520698
LUC7L	0.000520291
SLC6A12	0.000520021
KRT79	0.000520021
METTL3	0.000520021
KPNA6	0.000520021
DOK1	0.000519886
OPN4	0.000519211
SLC7A4	0.000518672
LRRC37A3	0.000518403
SAMM50	0.000517866
TIGD5	0.000517598
KLHL21	0.000517331
SKOR1	0.000517197
PRTG	0.000517063
KLHL25	0.000516529
SLC41A3	0.000516396
PJA1	0.000516262
GORASP2	0.000516262
ZFR2	0.000516262
ZNF205	0.000515996
TALDO1	0.00051573
LPCAT4	0.000515464
KLHL34	0.000515464
MEX3B	0.000515464
ZFYVE19	0.000515198
SOCS7	0.000514668
EFCC1	0.000514403
SBSN	0.000513875
KLC3	0.000513875
IL18RAP	0.000513347
PKMYT1	0.000513084
TCERG1	0.000512689
RUNDC1	0.000512558
HYOU1	0.000512426
TLL1	0.000511444
FBXW8	0.000510725
ZNF430	0.000509684
ADCK2	0.000509424
ZNF676	0.000509424
DYTN	0.000509424
TRIM47	0.00050813
BFSP2	0.000507872
ARHGEF18	0.000507485
SNX27	0.000507357
ZNF286A	0.000507099
MUC17	0.000506696
BAP1	0.000506586
BUD13	0.000506073
ZNF732	0.000506073
HMG20B	0.000505561
KLHDC1	0.000505051
GPNMB	0.000504796
VEGFA	0.000504668
MED26	0.000504286
KCNN1	0.000504032
CEP295NL	0.000503778
CYP4F3	0.000503525
UGT2B4	0.000503398
KLHL31	0.000503271
ZNF587	0.000503271
FLRT2	0.000503018
HDAC2	0.000502892
ABCC4	0.000502197
IL18R1	0.000502008
PRDM11	0.000501798
APLF	0.000501756
TCF7L1	0.000501505
INTS6	0.000501379
NUDC	0.000501253
PON1	0.000501253
TBC1D9	0.000501002
KLHL8	0.000500501
KRT72	0.0004995
ZNF543	0.0004995
ZNF440	0.000499251
DPYSL4	0.000499002
PLXNA3	0.000498836
RPN1	0.000498504
ZNF442	0.000498256
RASGEF1A	0.000498256
CD180	0.000498256
PTPA	0.000498256
PCDH19	0.000498256
AGBL4	0.000498132
LRRC32	0.000497265
DDX19B	0.000497265
PAK2	0.000497265
SRPRA	0.000497018
AGPS	0.000496894
ERCC3	0.000496648
PRPF19	0.000496524
SLC2A8	0.000496524
RCOR1	0.00049554
LRIT3	0.00049554
P4HTM	0.00049554
AMBN	0.00049505
STAM	0.00049505
IL2RB	0.00049505
GLA	0.000494805
CYTH4	0.000494805
CATSPER3	0.000494805
RNMT	0.000494315
PLEKHG4B	0.000493462
CLEC4F	0.000492854
ITGAV	0.000492732
RBM20	0.00049249
TCERG1L	0.000492368
MMP17	0.000491642
MAVS	0.000491159
GCM2	0.000491159
FBRSL1	0.000490798
ZBTB5	0.000490436
USP49	0.000490316
CD93	0.000490196
PANK2	0.000490196
ZNF20	0.000489956
ATP1A4	0.000489716
TESK1	0.000488043
CYP2F1	0.000487805
FKBP6	0.000487567
HS6ST2	0.000487329
PATZ1	0.000487092
SIN3A	0.000486618
GPAA1	0.000486381
DMP1	0.000486145
WRNIP1	0.000485437
SPPL2C	0.000485437
R3HDM2	0.000485084
SLC2A14	0.000484496
ZNF324B	0.000484496
PODNL1	0.000483442
TRPV4	0.000483403
FBXO24	0.000482393
TMEM62	0.00048216
CALR3	0.000481928
GRIN2D	0.000481928
2010-09-01	0.000481812
ATG13	0.000481232
GDPD5	0.000481
EXD1	0.000480769
PON2	0.000480307
SRC	0.000479616
SYNCRIP	0.000479272
DPP9-AS1	0.000478927
LAMB4	0.000478774
ZNF185	0.000478774
EIF2AK2	0.000478698
ZNF92	0.000477783
FOXRED2	0.000477327
CHRM5	0.000477099
SLC22A11	0.000477099
TSGA10	0.000477023
ACTR10	0.000476872
RETSAT	0.000476872
ARHGEF37	0.000476644
PDIA5	0.00047619
ATP2B4	0.000475964
DUS2	0.000475737
SLC27A6	0.000475737
APBA3	0.000474383
SLC13A2	0.000473485
GALNT14	0.000473149
DGCR2	0.000472813
EIF4A2	0.00047259
ZNF692	0.000472367
GLI3	0.000472144
KLHL20	0.000471921
SNTB1	0.000471921
PPP2R2C	0.000471921
KIAA2013	0.000471698
LTN1	0.00047081
BIRC2	0.000470146
MTMR9	0.000469925
FMN1	0.000469263
ZNF16	0.000469263
CDK10	0.000469263
PML	0.000469006
TTYH3	0.000468823
ALOX15	0.000468165
KLHL11	0.000467946
SLC14A1	0.000467727
DNAJC14	0.000467508
T	0.00046729
MAGEC3	0.000466744
ZNF880	0.000465983
SPNS1	0.000465766
PRKCI	0.000465549
GUCY1A3	0.000465441
GLIS2	0.000465116
MYEF2	0.000465116
P4HA3	0.000464684
DUS3L	0.000464468
ALOX15B	0.000464037
CSTF3	0.000463929
ZNF619	0.000463822
ZRSR2	0.000463607
TMEM259	0.000463392
GTPBP1	0.000463177
SLC39A13	0.000462535
SLC12A1	0.000462107
EYS	0.000461184
HMGXB4	0.00045977
AK8	0.00045977
FBXW11	0.000459348
ZNF182	0.000458926
BSG	0.0004584
PAX4	0.000458295
UNC93B1	0.000457666
NOL9	0.00045683
CABYR	0.000456308
KLHL3	0.000456066
TFAP2B	0.000455581
ZNF607	0.000454959
INPP5F	0.00045489
KLHDC4	0.000454752
PPFIA3	0.000454649
ZNF45	0.000454133
CDK5RAP1	0.000453926
PPP1R12B	0.000453875
TRIM42	0.000453309
ZNF681	0.000453309
TYR	0.000453309
C17orf107	0.000453309
KRT14	0.000453309
ADCYAP1R1	0.000453104
MIER3	0.000452899
TMPRSS2	0.000451875
ABCB4	0.000451603
FUCA1	0.000451467
ABCF2	0.000451365
TBC1D2	0.000451264
DYRK1B	0.00045106
RPA1	0.000450857
RIOK1	0.000450248
REV1	0.000449944
CCDC60	0.000449843
PCSK2	0.000449843
EEF1D	0.00044964
SLC26A10	0.000449438
ARMC6	0.000449438
ZNF17	0.000449236
ARFGAP2	0.000449035
RELB	0.000448632
SATL1	0.000448632
SLC38A9	0.00044843
FAM111B	0.00044843
SEL1L	0.000448129
GTF3C3	0.000447628
PROX1	0.000447628
GZF1	0.000447027
NOLC1	0.000447027
PPP1R18	0.000446628
ZSWIM3	0.000446429
BAG3	0.000446229
SP140	0.000445931
TOX2	0.000445434
FBXO42	0.000445038
GPD1	0.000445038
MOG	0.000445038
XKR5	0.000445038
RBBP5	0.000445038
CNTNAP1	0.00044484
CTSD	0.00044484
COL10A1	0.000444642
DENND5B	0.000444444
PDIA4	0.000444247
DAAM2	0.000443951
MUC16	0.00044389
GRM1	0.000443361
COG1	0.000443262
RAPSN	0.000443066
TGM4	0.000443066
ABCC12	0.000442968
ATRN	0.000442968
KRT16	0.00044287
ERAP2	0.000442184
ZMYM2	0.000442038
TRIM9	0.000441891
NEK11	0.000441891
PLOD1	0.000441794
CTCF	0.000441696
CEP76	0.000441404
TM9SF2	0.000441306
SENP2	0.000441306
NAGS	0.000440917
TYW1B	0.000440917
ARSA	0.000440529
C7orf55-LUC7L2	0.000440335
WWP2	0.000440286
ALPK2	0.000440076
ZNF283	0.000439754
ABCG4	0.00043956
ZNF564	0.000439367
PHF21B	0.000439078
RBM14	0.000438596
PTPN5	0.000438404
FMNL1	0.000437924
LCORL	0.000437828
TMEM161B	0.000437828
2007-03-01	0.000437828
ZNF408	0.000437637
ADGRG7	0.000437063
IL7R	0.000436872
NOL4L	0.000436395
CXXC1	0.00043611
ERGIC3	0.00043592
G6PC3	0.000435161
HRG	0.000434972
SSH2	0.000434846
SMG7	0.000434783
C17orf53	0.000434594
ZNF304	0.000434594
POLE2	0.000434028
ZNF844	0.000434028
SMG6	0.000433981
SLC24A3	0.000433839
SYTL2	0.000433416
RBFOX2	0.000433401
HHIPL1	0.000433276
C7orf43	0.000433276
PYGM	0.000432807
GLB1L	0.000432526
SLC4A11	0.000432121
NKD1	0.00043122
TENM4	0.000431174
ZNF233	0.000430849
SLCO1B7	0.000430663
MAP3K13	0.000430354
ADD2	0.000430354
HSPA12B	0.000430108
LRWD1	0.000429923
WDR90	0.00042943
ERICH6	0.000429369
MAG	0.000429185
JADE1	0.000429092
NID2	0.000429092
PADI3	0.000429
PTPRO	0.000428908
ENOSF1	0.000428816
DCAF5	0.000428633
GRAMD1C	0.000428174
PCDHB16	0.000428082
GPRIN3	0.000428082
C18orf63	0.00042735
HRC	0.000427168
NPR3	0.000427077
RHPN1	0.000426621
CCDC40	0.000426227
AIFM3	0.000424448
PALM3	0.000424268
OGFR	0.000424088
RUSC2	0.000424088
SLC6A17	0.000423191
ZDHHC20	0.000422833
CCDC154	0.000422833
PGGHG	0.000422654
SNRK	0.000422654
ZNF235	0.000422119
NFKBIZ	0.000421408
DHX33	0.000421053
CLINT1	0.000421053
ACOX2	0.000421053
SEC14L5	0.000420698
ZNF750	0.000420521
KAT14	0.00042008
DAO	0.000419815
IDH2	0.000419639
TACC1	0.00041958
MCMDC2	0.00041958
LRRC45	0.000419463
ABHD16A	0.000419024
ACSF2	0.000418673
MYO16	0.000418585
PCDHB6	0.00041841
ACSS3	0.000418235
ALKBH8	0.000417885
RPAP3	0.000417711
TTI2	0.000417711
SNX9	0.000417537
FLG2	0.000417478
ZFP90	0.000417362
PCDHB3	0.000417362
ZNF184	0.000417014
MUC12	0.000416989
FAM186A	0.000416725
DMWD	0.000416493
GRIN3A	0.000416406
NELFA	0.000415973
NCAM2	0.000415714
SLC19A3	0.000415628
CYB5R3	0.000415541
ZMYND15	0.000415455
METTL25	0.000414938
CYB5R4	0.000414938
SPATA31D1	0.000414852
ZNF559	0.000414766
CWH43	0.000414508
POLA2	0.000414422
C14orf37	0.000414164
CREB3L3	0.000413907
RTEL1	0.000413822
FAM13C	0.000413479
EPHA10	0.000413223
BACH1	0.000413138
EPS8L3	0.000413052
PRRC2A	0.000412996
CCNT1	0.000412712
PHOSPHO2-KLHL23	0.000412712
SIRT2	0.000412626
DMPK	0.000412541
ZNF534	0.000412456
SNX13	0.000412258
ANKRD30B	0.000412201
CDC14A	0.000412031
CCDC120	0.000412031
SRPX2	0.000411862
TMEM232	0.000411692
UCKL1	0.000411269
PIGR	0.000410678
TRIL	0.000410172
CPSF3	0.000410172
BIRC3	0.000409668
SMPD1	0.0004095
LRRC8A	0.000409333
ROBO3	0.000409249
SHC1	0.000408831
GUF1	0.000408831
ZMPSTE24	0.000408497
BAIAP2L1	0.000408163
SLC24A4	0.000407997
EGFLAM	0.000407941
PEG10	0.00040783
FRMD5	0.000407747
BAIAP2L2	0.000407498
DDC	0.000407083
SIM2	0.000406918
SLC6A9	0.000406752
OSBPL1A	0.000406614
TPRN	0.000406504
FGD2	0.000406339
ABCB10	0.000406174
PLPPR3	0.000405844
DAXX	0.00040568
CECR2	0.000405227
CDH20	0.000404694
NPNT	0.000404531
SLC8A3	0.000404122
FAM227A	0.000403877
TFE3	0.000403388
RBAK	0.000403388
GAD1	0.000403063
PNPLA7	0.000402495
FREM1	0.00040205
CRTC1	0.000401929
RERE	0.000401687
WDR27	0.000401687
EFCAB6	0.000401445
NUP88	0.000401123
PCDHB12	0.000400962
KATNB1	0.000400802
MZF1	0.000400641
MGRN1	0.000400641
KRT4	0.000400481
PASD1	0.00040016
FOXP4	0.0004
SLC45A4	0.000399947
ABCA7	0.000399947
SLC27A3	0.00039984
LMNTD2	0.00039984
RARS	0.00039984
TNS4	0.000399042
ASB2	0.000398565
IL11RA	0.000398565
MTMR8	0.000398248
FXR2	0.000398089
SAMD11	0.000398089
SHBG	0.000397984
NRG3	0.000397931
NCAPD2	0.000397931
NR4A2	0.000397456
NBPF3	0.000397456
NPAS4	0.000397456
TMC7	0.000397351
SLITRK4	0.000396983
ZNF84	0.000396825
HELZ2	0.000396694
TMEM214	0.000396511
BCAR3	0.000396393
KIAA1586	0.000395883
PGBD1	0.000395883
RFWD3	0.000395883
COPG2	0.000395413
LIPI	0.000395257
PALLD	0.000394789
TRIM3	0.000394633
RABL6	0.000394477
MBNL1	0.000394322
TBX2	0.000394166
PCDHB13	0.000393701
TRAP1	0.000393701
SPEF2	0.000393507
GCNT2	0.000393391
CCDC138	0.000393391
EPHB2	0.000392927
AGAP5	0.000392927
DNAH11	0.000392824
SLC15A2	0.000392773
TAF5	0.000392773
EXOC3L4	0.000392465
KRT10	0.000392465
TAS1R2	0.000391696
CAPN10	0.000391696
INTS1	0.000391645
RAB11FIP3	0.000391543
TAS1R1	0.000391236
NCKIPSD	0.000391236
KIAA0825	0.000391007
SCFD2	0.000390625
AHNAK	0.000390614
TMTC2	0.00039032
RASEF	0.000390168
TAT	0.000390016
CYP11A1	0.00038956
CYP11B2	0.000389257
SLC41A1	0.000388802
CPNE7	0.000388651
DMXL1	0.000388425
TYW1	0.00038835
SORBS3	0.000388199
LPL	0.000388048
ZNF267	0.000387747
EPB41L5	0.000387747
PAPOLA	0.000387697
PICK1	0.000386847
CDH6	0.000386698
LRRC36	0.000386623
PUS10	0.000386473
BCR	0.000386399
TRPV2	0.000386399
PLXDC1	0.000386399
NHLRC2	0.00038625
SENP5	0.00038625
VRK1	0.000385951
CDH19	0.000385505
ZNF107	0.000385356
AACS	0.000385208
TTLL6	0.000385134
PPFIA1	0.000384652
ELL	0.000384615
CARMIL2	0.000384541
CRNKL1	0.000384246
BRD7	0.000384172
MAD1L1	0.000384098
NHSL1	0.000383951
ANKRD44	0.000383803
PSD2	0.000383289
CACNA1H	0.000383093
NEURL4	0.000382044
GOLGA8H	0.000381679
DNMT3A	0.00038157
CD44	0.000381534
UACA	0.000381534
COG2	0.000381243
TNNT1	0.000381243
OSBP	0.000381098
MAST1	0.000381098
THOC5	0.000380518
ADAR	0.000380421
ITGB5	0.000380228
IQCJ-SCHIP1	0.000380084
SHROOM1	0.000379939
SAG	0.000379219
[truncated: 1,207 more rows]
